# Supplementary material for: Structural Insights into Phosphorylation-Mediated Polymerase Function Loss for DNA Polymerase β Bound to Gapped DNA
Source: Int J Mol Sci. 2023 May 19;24(10):8988. doi: 10.3390/ijms24108988 (PMC10219072; doi:10.3390/ijms24108988)
Supplement: Supplementary file 1 [file ijms-24-08988-s001.zip]

Archive with 2 entries (1 files):
- ijms-2378434-supplementary/
- ijms-2378434-supplementary/ijms-2378434-supplementary.pdf
